# Supplementary material for: Responding to COVID-19: The Suitability of Primary Care Infrastructure in 33 Countries
Source: Int J Environ Res Public Health. 2022 Dec 18;19(24):17015. doi: 10.3390/ijerph192417015 (PMC9779330; doi:10.3390/ijerph192417015)
Supplement: Supplementary file 1 [file ijerph-19-17015-s001.zip]

Archive with 1 entries (1 files):
- ijerph-2085375-supplementary.pdf
